# Supplementary material for: Inter-Organizational Coordination to Improve Patient Outcomes in Multimorbid Older Patients Following Hospital Discharge – a Systematic Review
Source: Int J Integr Care. 2025 May 12;25(2):12. doi: 10.5334/ijic.9018 (PMC12082463; doi:10.5334/ijic.9018)
Supplement: Supplementary Material B. — Interactive version of table 3. [file ijic-25-2-9018-s2.xlsx]

## Sheet: Supplementary_Material_B
Author	Design	Allocation concealment	Similiar baseline outcomes	Similiar baselline characeristics	Protection against contamination	Region	Programme theory	Partnerships or agreements	Workflow improvements	NH population	Geriatric expertise	Primary care	Nursing home staff	Pharmacist	Social Care / Home care	Shared patient enrollment	Needs assessment (functional, social, cognitive)	Care plan	Fast-track	Personal / Active Hand-over	Dedicated coordinator	Hospital visit by out. Pat. care	Multi-professional follow up	Follow-up (Home/Phone) visits	Intermediate care unit	Post discharge plan	Reconciliation meetings	READMISSIONS	LoS	(LOS OPERATIONALIZATION)	Mortality	QoL	ADL	ED-visits	Outpatient visits	Nursing home discharge destination
Berntsen 2019	NRSI	NO	NO	NO		EU	X	X	X			P, N, T			X	X		X			X		X	H, P		X	X	↓	↓		↓*			↓	↑*
Cordato 2018	RCT		NO		NO	NON-EU	X			X	P	P, N	X										X	H				↓*	↓*	AVG				↓
Sorensen 2021	NRSI				NO	NON-EU	X	X				P		X	X			X		X			X	H		X		↓*						↓*
Wong 2011	RCT		NO	NO		NON-EU	X	X	X			N			X		X	X			X			H, P			X	↓*				↑	↑
Rosstad 2017	RCT			NO		EU			X			P, N			X		X			R			X	H		X	X	↓	↓	AVG	↓	↑	↑		↑*	↓
Robert 2021	NRSI	NO	NO	NO	NO	NON-EU	X	X	X	X	P,N	P, N, T	X	X	X	X	X				X		X		X			↑	↓*	LoS					↑
Jenq 2016	NRSI		NO	NO		NON-EU	X	X	X			N	X		X		X				X			P	X		X	--
Buurman 2016	RCT	NO			NO	EU	X				N	P, N					X	X		X	X	X		H				↑			↓		↑			↑
Crilly 2011	NRSI	NO	NO	NO		NON-EU				X	N	P, N	X			X			X		X			H			X	--	↓*	LoS
Meyer 2022	RCT				NO	EU					P,N	P, N, T			X		X			X			X				X	--	↑	AVG	↑			↑
Sahota 2017	RCT				NO	EU						T			X		X	X				X	X	H				↑	↓	LoS		--	↑
Thygesen 2015	RCT				NO	EU						P, N								R			X	H		X		--	↑	AVG	↓↑			↑	↑	↑
